# Supplementary material for: SigRescueR: a pan-system framework for noise correction and mutational signature identification across sequencing platforms
Source: Brief Bioinform. 2026 Mar 6;27(2):bbag099. doi: 10.1093/bib/bbag099 (PMC12963972; doi:10.1093/bib/bbag099)
Supplement: bbag099_Supplemental_Files [file bbag099_supplemental_files.zip]

Archive with 10 entries (10 files):
- suppfigure1_updated_bbag099.JPG
- suppfigure2_bbag099.JPG
- suppfigure3_bbag099.JPG
- suppfigure4_updated_bbag099.JPG
- suppfigure5_bbag099.JPG
- suppfigure6_bbag099.JPG
- suppfigure7_bbag099.JPG
- suppfigure8_updated_bbag099.JPG
- suppfigure9_updated_bbag099.JPG
- supplementary_tables_bbag099.xlsx
